# Supplementary material for: Validation of an aspiration risk prediction model for Parkinson’s disease based on nomogram: a single-center study
Source: PeerJ. 2025 Dec 8;13:e20443. doi: 10.7717/peerj.20443 (PMC12697296; doi:10.7717/peerj.20443)
Supplement: Supplemental Information 1 [file peerj-13-20443-s001.csv]

	Training (Training=0, Testing=1)	Aspiration	Gender (Female=0, Male=1)	Age	HospitDur	Barthel	DiseDur	NutriSt (No Emaciation=0, Emaciation=1)	AlcoHist (No=0,Yes=1)	SmokeHist (No=0,Yes=1)	MariSt (Unmarried=0,Married=1)	BradyK (No=0,Yes=1)	Tremor (No=0,Yes=1)	DiseSev (Hoehn-Yahr<=3=0,Hoehn-Yahr>=4=1)	Salivation (No=0,Yes=1)	CoughRef (No=0,Yes=1)	SpeechInd (No=0,Yes=1)	CogImp (No=0,Yes=1)	DeprSt (No=0,Yes=1)	ChokCghHist (No=0,Yes=1)	AppetLoss (No=0,Yes=1)	WeightLoss (No=0,Yes=1)	MemDecl (No=0,Yes=1)	PulmDis (No=0,Yes=1)	CardCerebDis (No=0,Yes=1)	FaceExpr (No=0,Yes=1)	ConstHist (No=0,Yes=1)	Pain (No=0,Yes=1)	NRSScale (NRS2002<2=0, NRS2002>=2=1)	WaterSwaT (Normal=0, Abnormal=1)	WBC	HB	CRP	Lym	Neu
Patient1	0	0	1	75	7	85	11	0	0	0	1	1	1	0	0	0	0	1	1	0	0	0	0	0	1	0	0	1	0	1	7.3	162	1.5	2.1	4.6
Patient2	0	0	1	78	15	55	1	0	0	0	1	1	1	0	0	0	0	0	0	0	0	0	0	0	0	0	0	0	1	1	4.9	147	5.6	1.1	3.4
Patient3	0	0	1	69	9	85	2	0	0	0	1	1	0	0	0	0	0	0	0	0	0	0	0	0	1	0	0	0	1	1	4.8	152	1.5	1.1	3.1
Patient4	0	0	1	79	8	80	0.5	1	0	0	1	1	1	1	0	0	0	1	0	0	0	0	0	0	1	1	0	0	1	1	7.7	109	2.5	2.4	4.3
Patient5	0	0	1	61	10	90	0.5	0	0	0	1	0	1	0	0	0	0	0	0	0	0	0	0	0	0	1	0	0	0	0	3.7	143	3.3	1.7	1.7
Patient6	0	0	1	68	9	100	1.5	0	0	0	1	0	1	0	0	0	0	0	0	0	0	0	0	0	0	0	0	0	0	0	5.1	166	5.6	1.3	3.3
Patient7	0	0	1	48	6	90	2	0	0	0	1	1	1	0	0	0	0	1	0	0	0	0	0	0	0	0	0	1	0	0	5.1	156	0.8	1.7	3
Patient8	0	0	1	42	9	85	0.5	0	1	1	1	0	1	0	0	0	1	0	0	0	0	0	0	0	0	1	0	0	0	0	6.5	136	7.1	2.5	3.4
Patient9	0	0	1	58	7	85	0.5	0	0	1	1	1	1	0	0	0	0	0	0	0	0	0	0	0	0	0	0	0	0	0	7.3	147	4.9	1.3	5.5
Patient10	0	0	1	57	7	85	3	0	0	1	1	1	0	0	0	0	0	0	0	0	0	0	0	1	0	1	0	0	0	0	6.6	142	4.6	2.3	3.7
Patient11	0	0	1	70	7	85	2	0	1	0	1	0	1	0	0	0	0	0	0	0	0	0	0	1	1	0	0	0	0	0	4.3	143	3.9	1.2	2.4
Patient12	0	0	1	61	2	85	2	0	0	1	1	1	1	0	0	0	0	0	0	0	0	0	0	0	0	0	0	0	0	0	5.8	152	4.8	1.4	3.6
Patient13	0	0	1	58	4	85	4	0	0	0	1	1	1	0	0	0	0	0	0	0	0	0	0	0	0	0	0	0	0	0	6.7	167	2.5	1.7	4.3
Patient14	0	0	1	65	7	85	3	0	0	0	1	1	1	0	0	0	0	0	0	0	0	0	0	0	0	0	0	0	0	0	5.1	129	0.5	1.5	3.2
Patient15	0	0	1	56	4	90	3	1	0	1	1	1	1	1	0	0	0	0	0	0	0	0	0	0	0	0	0	0	0	0	3.8	135	2.5	1.6	1.7
Patient16	0	0	1	67	7	70	4	0	0	1	1	1	1	0	0	0	0	0	0	0	0	0	0	0	0	0	0	1	0	0	6.2	137	5.5	1.4	4.2
Patient17	0	0	1	81	4	70	1	0	1	0	1	1	1	0	1	0	0	1	0	0	0	0	0	0	0	0	0	0	0	0	4.7	141	0.9	1.4	2.9
Patient18	0	0	1	67	11	70	4	0	0	1	1	1	1	0	0	0	1	0	0	0	0	0	0	0	0	1	0	0	0	0	7.1	124	6.9	3	5.4
Patient19	0	0	1	79	7	65	7	0	0	0	1	1	1	0	0	0	0	0	1	0	0	0	0	0	1	1	0	0	1	0	6.9	144	2.3	1.7	4.7
Patient20	0	0	1	73	5	20	3	0	0	0	1	1	0	1	0	0	0	0	0	0	0	0	0	1	1	0	0	0	1	0	4.3	131	3.8	0.2	3.6
Patient21	0	0	1	68	7	75	10	0	0	0	1	1	0	1	0	0	0	1	0	0	0	0	1	0	0	0	1	0	0	1	2.4	125	3	0.4	1.7
Patient22	0	0	1	70	8	90	5	1	0	0	1	1	1	1	0	1	1	1	1	1	1	1	1	0	0	0	1	0	0	1	4.8	141	2.7	1.3	2.9
Patient23	0	0	1	77	8	85	4	0	0	1	1	1	1	0	0	0	0	0	0	0	0	0	0	1	1	0	1	0	0	1	5	140	1.4	0.4	2.6
Patient24	0	0	1	69	7	65	2	1	0	0	1	1	0	0	0	0	1	0	1	0	0	0	0	0	1	1	1	0	1	1	4.5	122	2.2	1.7	2.4
Patient25	0	0	1	66	15	60	5	1	1	1	1	1	1	1	0	0	0	1	1	0	0	0	0	0	1	1	1	0	1	1	5	130	5	0.8	3.7
Patient26	0	0	1	65	7	90	20	1	0	0	1	1	0	0	0	0	0	1	0	0	0	0	1	0	0	0	1	1	0	1	3.5	129	2.5	1.7	1.5
Patient27	0	0	1	68	10	80	0.2	0	0	0	1	1	0	0	0	0	0	1	0	0	0	0	0	0	1	0	1	0	0	0	5.8	151	1.5	2.1	0.3
Patient28	0	0	1	56	6	95	2	0	0	0	1	0	1	0	0	0	0	0	0	0	0	0	0	0	0	0	1	0	0	0	4.3	134	1.9	1.5	2.4
Patient29	0	0	1	63	11	75	5	0	0	0	1	1	1	0	0	0	0	1	1	0	0	0	0	0	0	1	1	1	0	0	7.6	159	2.1	1.9	5.2
Patient30	0	0	1	54	9	100	1	1	1	0	1	1	0	0	0	0	0	0	0	0	0	1	1	1	1	1	1	0	0	0	4.6	136	14.7	1.1	3.2
Patient31	0	0	1	65	5	100	0.5	1	0	1	1	1	1	0	1	0	1	0	0	1	0	0	0	0	1	1	1	0	0	0	5.4	115	0.5	1.8	2.8
Patient32	0	0	1	70	5	90	4	1	0	0	1	1	0	1	0	0	0	0	0	0	0	0	0	0	1	0	1	0	0	0	4.4	135	4.3	1.4	2.7
Patient33	0	0	1	76	4	85	2	0	0	1	1	1	1	1	0	0	0	0	0	0	0	0	0	1	0	0	1	0	0	0	5	140	1.4	1.2	2.6
Patient34	0	0	1	68	9	95	2	0	1	1	1	1	0	0	0	0	0	1	0	0	0	0	1	0	0	0	1	0	1	0	4.1	129	2.5	1	2.5
Patient35	0	0	0	76	11	60	1	1	0	0	1	1	1	0	0	0	0	0	0	0	0	0	0	0	0	0	0	0	0	1	5.7	115	1.3	1.6	3.8
Patient36	0	0	0	46	1	100	0.5	0	0	0	1	1	0	0	0	0	0	0	0	0	0	0	0	0	0	0	0	0	0	0	10.9	108	4	4.1	5.9
Patient37	0	0	0	67	5	100	2	0	0	0	1	0	1	0	0	0	0	0	1	0	0	0	0	0	0	0	0	0	0	0	5.4	119	20.5	1.6	2.9
Patient38	0	0	0	67	7	100	0.2	0	0	0	1	0	1	0	0	0	0	1	1	0	0	0	0	0	0	0	0	0	0	0	2.9	119	1.6	0.9	1.5
Patient39	0	0	0	39	7	70	2	0	0	0	1	1	0	0	0	0	0	0	0	0	0	0	0	0	0	0	0	0	0	0	4.8	116	1.9	1.8	2.6
Patient40	0	0	0	70	4	100	0.1	0	0	0	1	0	1	0	0	0	0	1	0	0	0	0	0	0	0	0	0	0	0	0	6.3	123	2.4	1.8	4.1
Patient41	0	0	0	59	15	60	2	0	0	0	1	1	0	0	0	0	0	1	0	0	0	0	0	0	1	1	0	0	0	0	7.1	122	4.2	2	4.6
Patient42	0	0	0	69	6	55	0.5	0	0	0	1	1	1	0	0	0	0	0	0	0	0	1	0	0	1	1	0	0	0	0	5.7	143	4.2	1.9	3.1
Patient43	0	0	0	59	7	100	0.5	1	0	0	1	1	0	1	0	0	0	1	1	0	1	0	0	0	0	0	0	0	0	0	6.6	138	2.1	2.4	3.8
Patient44	0	0	0	54	4	100	5	0	0	0	1	1	0	1	0	0	1	0	1	0	0	0	0	0	0	0	0	0	0	0	3.5	120	0.9	1	2.4
Patient45	0	0	0	80	7	50	0.1	0	0	0	1	0	1	0	0	0	0	0	0	0	0	0	0	1	0	0	0	0	1	0	9.9	124	139.9	1.5	8
Patient46	0	0	0	70	9	75	15	0	0	0	1	1	1	1	0	0	0	1	1	0	1	0	0	0	1	0	1	0	0	1	3	117	2.6	1	1.6
Patient47	0	0	0	74	9	45	10	0	0	0	1	1	1	0	0	0	1	1	1	0	0	0	1	0	0	1	1	0	1	1	4.9	116	2.7	1.4	3.2
Patient48	0	0	0	68	5	65	4	0	0	0	1	1	1	0	0	0	0	1	0	0	0	0	0	0	0	0	1	0	0	0	11.9	167	14.1	2.4	8.8
Patient49	0	0	0	64	7	75	6	0	0	0	0	0	1	0	0	0	1	1	1	0	0	0	1	0	0	1	1	0	0	0	4.2	121	1	1.7	2.2
Patient50	0	0	0	57	8	80	0.3	0	0	0	0	1	0	0	0	0	0	0	0	0	0	0	0	0	0	0	1	0	0	0	7.4	153	5.4	2.2	4.6
Patient51	0	0	0	62	8	100	2	0	0	0	1	1	1	0	1	0	0	0	0	0	0	0	0	0	0	0	1	0	0	0	3.1	115	4.4	1.3	1.4
Patient52	0	0	0	64	10	100	4	1	0	0	1	1	0	0	0	0	0	0	0	0	0	0	0	0	0	0	1	0	0	0	4.3	129	3.1	1.5	2.3
Patient53	0	0	0	64	6	60	1	1	0	0	0	1	0	0	0	0	1	0	0	0	0	0	0	0	0	0	1	0	0	0	4.7	113	1.4	1.3	3
Patient54	0	0	0	65	10	100	1	0	0	1	1	1	0	0	0	0	1	1	0	0	0	0	0	0	1	0	1	0	0	0	5.5	144	5.2	1.8	3.2
Patient55	0	0	0	65	3	55	5	0	0	0	1	1	0	0	0	0	0	0	0	0	0	0	0	0	0	0	1	1	0	0	6.8	142	19.4	0.8	5.5
Patient56	0	0	0	65	5	100	1	0	0	0	1	1	1	0	0	0	0	0	1	0	0	0	0	0	1	0	1	0	0	0	3.3	116	2.4	1.5	1.5
Patient57	0	0	0	81	12	90	2	0	0	0	1	1	1	0	0	0	0	0	0	0	0	0	0	0	0	0	1	0	0	0	4.2	110	2.6	1.2	2.5
Patient58	0	0	0	77	12	45	7	1	0	0	1	1	1	1	0	0	0	1	1	0	0	0	0	1	1	0	1	1	0	0	6.4	128	3.7	2.2	3.6
Patient59	0	0	0	65	8	20	6	1	0	0	1	1	1	1	0	0	0	1	0	0	0	0	0	0	0	0	1	0	1	0	6.2	117	2	2.3	3.4
Patient60	0	0	0	70	11	20	12	1	0	0	1	0	1	1	0	0	0	1	1	0	0	0	0	0	0	0	1	1	1	0	6.4	128	2.6	1.5	4.4
Patient61	0	1	1	82	9	65	4	1	0	0	1	1	1	0	0	0	0	1	1	1	0	0	0	0	1	1	0	0	0	1	4	136	6.9	0.8	2.9
Patient62	0	1	1	64	5	40	0.5	0	0	0	1	0	1	0	0	0	0	1	0	0	0	0	0	0	0	0	0	0	1	1	4.9	155	1.4	1.2	3.1
Patient63	0	1	1	56	13	95	1	0	0	0	1	1	0	0	1	0	1	1	1	0	0	0	0	0	0	0	0	0	0	0	5.3	157	3.3	2	2.9
Patient64	0	1	1	74	2	95	5	1	0	0	1	1	1	1	0	0	0	0	0	0	1	0	0	0	1	1	0	0	0	0	5.1	132	3.6	1.5	2.9
Patient65	0	1	1	55	17	15	3	1	0	0	1	1	1	1	0	0	0	1	1	0	1	1	0	0	0	0	1	0	0	1	8.1	129	17.4	0.9	6.5
Patient66	0	1	1	80	16	55	10	0	0	0	1	1	1	1	0	0	0	1	0	0	1	1	1	1	1	1	1	0	1	1	4.6	1.2	13.2	0.5	3.7
Patient67	0	1	1	76	12	20	20	1	0	0	1	1	1	1	0	1	0	1	0	0	0	0	1	1	0	0	1	0	1	1	5.5	159	2.1	1.4	3.8
Patient68	0	1	1	76	9	65	4	1	0	0	1	1	0	1	0	1	1	1	1	0	1	0	0	1	1	0	1	0	1	1	5.8	120	113.4	1.8	3.1
Patient69	0	1	1	83	43	20	4	1	0	0	1	0	0	1	0	1	1	0	0	1	1	0	0	0	0	1	1	0	1	1	3	74	109.1	0.7	2
Patient70	0	1	1	77	4	60	5	1	0	0	1	1	1	1	0	1	1	0	0	1	1	1	0	0	0	1	1	1	1	1	15.4	132	123.9	0.9	13.5
Patient71	0	1	1	73	13	40	20	0	0	0	1	1	1	1	0	1	0	1	0	1	1	0	0	0	1	0	1	0	1	1	6.6	140	3.7	2	4.2
Patient72	0	1	1	77	11	55	5	0	0	0	0	1	0	1	0	1	0	0	0	1	1	0	0	0	0	1	1	0	1	1	5.8	136	15.4	0.9	4.5
Patient73	0	1	1	79	8	80	5	0	0	0	1	1	1	0	0	0	0	1	0	0	0	0	0	0	1	0	1	0	0	0	10.1	122	3.1	6.3	3.6
Patient74	0	1	1	73	5	75	20	1	0	0	1	1	1	1	0	1	1	0	0	1	0	0	0	0	1	0	1	0	1	0	7.1	124	3.6	2.1	4.4
Patient75	0	1	0	78	87	5	10	1	0	0	1	1	0	1	0	1	1	0	0	1	1	1	1	0	0	1	0	0	0	1	8.9	97	2.7	4.3	4.2
Patient76	0	1	0	59	12	55	2	0	0	0	0	1	1	1	0	0	0	0	0	1	0	0	0	0	0	0	1	1	0	1	10.6	52	5.9	2.4	7.5
Patient77	0	1	0	75	10	40	1	1	0	0	1	1	1	1	0	0	0	0	0	0	0	0	0	1	0	1	1	0	1	1	3.9	122	2.2	1.1	2.4
Patient78	0	1	0	62	10	5	3	1	0	0	1	1	1	1	1	1	1	0	0	1	0	0	0	0	1	1	1	0	1	1	7.1	138	14.5	3.1	3.6
Patient79	0	1	0	69	9	70	1	0	0	0	1	1	1	0	0	0	0	1	1	0	0	0	0	0	0	1	1	0	0	0	9.4	132	0.9	1.9	6
Patient80	0	1	1	78	9	66	3.2	0	0	0	1	1	1	0	0	0	0	1	0	0	0	0	0	0	0	1	0	0	0	1	5.5	134.9	5.3	1.1	3.7
Patient81	0	1	1	76	10	73	2.9	0	0	0	1	1	1	0	0	0	0	1	0	0	0	0	0	0	0	1	0	0	0	1	4.1	136	5.2	0.9	2.9
Patient82	0	1	1	60	9	68	0.8	0	0	0	1	1	1	0	0	0	0	1	1	0	0	0	0	0	0	0	1	0	0	0	5.1	156	2.4	1.6	3
Patient83	0	1	1	69	9	69	1	0	0	0	1	1	1	0	0	0	0	1	1	0	0	0	0	0	0	0	1	0	0	0	9.3	132.7	0.9	1.9	5.9
Patient84	0	1	1	70	10	81	1.8	1	0	0	1	1	1	0	0	0	0	0	0	1	0	0	0	0	1	1	0	0	0	1	4.3	136	3.5	1	3
Patient85	0	1	1	66	10	86	1.5	1	0	0	1	1	1	0	0	0	0	0	0	1	0	0	0	0	1	1	0	0	0	1	4.9	136	2.1	1.5	3.1
Patient86	0	1	1	64	11	89	0.7	0	0	0	1	1	1	0	1	0	1	1	1	1	0	0	0	0	1	1	0	0	0	1	4.5	136	1.6	1.2	3
Patient87	0	1	1	59	12	92	1.4	0	0	0	1	1	1	0	1	0	1	1	1	1	0	0	0	0	1	1	0	0	0	1	5.4	152.8	3.2	2	3
Patient88	0	1	1	82	9	65	4	0	0	0	1	1	1	0	1	0	1	1	1	1	0	0	0	0	1	1	0	0	0	1	4	136	6.9	0.8	2.9
Patient89	0	1	1	61	12	90	1.7	0	0	0	1	1	1	0	0	0	0	1	0	0	0	0	0	0	0	0	0	0	0	1	5.4	149.5	3.2	2	3
Patient90	0	1	1	67	11	88	2.9	0	0	0	1	1	1	0	0	0	0	1	0	0	0	0	0	0	0	0	0	0	0	1	7.6	140.2	3.2	4.1	3.2
Patient91	0	1	1	74	3	88	10	1	0	0	1	1	1	1	0	0	0	0	0	1	0	0	0	0	1	1	1	0	1	1	5.8	129.3	3.6	1.7	3.4
Patient92	0	1	1	74	6	71	3.2	1	0	0	1	1	1	1	0	0	0	0	0	1	0	0	0	0	1	1	1	0	1	1	4.6	127.6	3	1.3	2.7
Patient93	0	1	1	71	4	83	4.7	1	0	0	1	1	1	1	0	0	0	0	0	0	1	0	0	0	1	1	0	0	0	0	5.6	131.5	5.7	1.4	3.4
Patient94	0	1	1	72	13	39	19.1	1	0	0	1	1	1	1	0	0	0	0	0	0	1	0	0	0	1	1	0	0	0	0	6.7	139.4	4.5	1.9	4.3
Patient95	0	1	0	80	16	54	10.3	1	0	0	1	1	1	1	0	0	0	1	0	0	0	0	1	1	0	1	1	0	1	1	4.6	5.7	12.9	0.5	3.7
Patient96	0	1	0	79	14	51	7.4	1	0	0	1	1	1	1	0	0	0	1	0	0	0	0	1	1	0	1	1	0	1	1	4.4	35.7	10.1	0.7	3.3
Patient97	0	1	0	76	12	23	16.8	1	0	0	1	1	1	1	0	0	0	0	0	0	0	0	0	1	0	1	1	0	1	1	5.2	152.8	2.1	1.3	3.6
Patient98	0	1	0	76	11	26	20	1	0	0	1	1	1	1	0	0	0	0	0	0	0	0	0	1	0	1	1	0	1	1	5.7	155.1	2.3	1.5	3.9
Patient99	0	1	1	74	6	72	14.7	1	0	0	1	1	1	1	0	1	0	1	0	0	0	0	0	0	0	0	1	0	1	1	6.7	122.7	40.2	2	4
Patient100	0	1	1	76	11	36	14.5	1	0	0	1	1	1	1	0	1	0	1	0	0	0	0	0	0	0	0	1	0	1	1	5.6	145.6	40.5	1.5	3.6
Patient101	0	1	1	81	31	36	4	0	0	0	0	1	0	1	0	1	0	0	0	1	1	0	0	0	0	1	1	0	1	1	4	90	110.6	1.1	2.4
Patient102	0	1	1	80	25	40	4.6	0	0	0	0	1	0	1	0	1	0	0	0	1	1	0	0	0	0	1	1	0	1	1	4.6	108.8	56.4	0.8	3.4
Patient103	0	1	1	81	35	29	4.3	0	0	0	0	1	0	1	0	1	0	0	0	1	1	0	0	0	0	1	1	0	1	1	3.7	89.6	85.5	0.8	2.6
Patient104	0	1	1	76	4	57	4.9	1	0	0	1	1	1	1	0	1	1	0	0	1	0	0	0	0	1	1	1	0	1	1	15	132.3	118.8	1	13
Patient105	0	1	1	73	7	68	20	0	0	0	1	1	1	1	0	1	0	0	0	1	1	0	0	0	1	1	1	0	1	1	7	127.2	3.6	2.1	4.4
Patient106	0	1	1	76	14	45	16.4	0	0	0	1	1	1	1	0	1	0	0	0	1	1	0	0	0	1	1	1	0	1	1	5.9	89.7	7.1	1.5	4
Patient107	0	1	0	67	12	55	3.3	0	0	0	0	1	1	1	0	0	0	0	0	1	0	0	0	0	0	0	1	1	0	1	8.5	88.9	10.1	1.7	6.2
Patient108	0	1	0	62	12	55	2.5	0	0	0	0	1	1	1	0	0	0	0	0	1	0	0	0	0	0	0	1	1	0	1	9.8	66.2	7.5	2.1	7
Patient109	0	1	0	75	12	48	12.3	0	0	0	0	1	1	1	0	0	0	0	0	1	0	0	0	0	0	0	1	1	0	1	6.2	138	9.7	1.4	4.4
Patient110	0	1	1	80	8	73	4.5	1	0	0	1	1	1	0	0	0	0	1	1	1	0	0	0	0	1	1	0	0	0	1	7.3	128.5	4.9	3.8	3.3
Patient111	0	1	1	79	8	80	5	1	0	0	1	1	1	0	0	0	0	1	1	1	0	0	0	0	1	1	0	0	0	1	10.1	122.1	3.1	6.3	3.6
Patient112	0	1	1	73	7	65	20	1	0	0	1	1	1	1	0	1	0	0	0	1	1	0	0	0	1	1	1	0	1	1	7	128.5	3.6	2.1	4.3
Patient113	0	1	1	77	12	54	5.1	0	0	0	0	1	0	1	0	1	0	0	0	1	1	0	0	0	0	1	1	0	1	1	5.9	135.3	15.2	1	4.5
Patient114	0	1	1	79	75	9	8.4	0	0	0	0	1	0	1	0	1	0	0	0	1	1	0	0	0	0	1	1	0	1	1	7.3	90.8	31.2	3.3	3.6
Patient115	0	1	0	60	12	54	1.9	1	0	0	1	1	1	1	0	0	0	0	0	0	0	0	0	1	0	1	1	0	1	1	10	58.5	5.6	2.3	7
Patient116	0	1	0	75	10	42	1	1	0	0	1	1	1	1	0	0	0	0	0	0	0	0	0	0	1	1	1	0	0	0	4.3	122.7	2.1	1.2	2.7
Patient117	0	1	0	74	3	89	4.6	1	0	0	1	1	1	1	0	0	0	0	0	0	0	0	0	0	1	1	1	0	0	0	5	131	3.5	1.5	2.8
Patient118	0	1	1	75	5	53	8.3	1	0	0	1	1	1	1	0	1	1	0	0	1	1	1	0	0	0	1	1	1	1	1	13	132.9	97.6	1	11.1
Patient119	0	1	1	63	11	75	0.9	0	0	0	1	1	1	1	1	0	1	1	0	1	0	0	1	0	1	1	0	0	0	1	4.9	136.4	3.8	1.5	3.1
Patient120	0	1	1	63	11	81	1	0	0	0	1	1	0	0	1	0	1	1	1	0	0	0	0	0	0	0	0	0	0	0	7.6	142.9	2	1.9	4.6
Patient121	1	0	1	47	7	65	5	0	0	0	1	1	0	0	0	0	0	1	1	0	0	0	0	0	1	0	0	0	0	1	6.8	149	1.8	2.4	3.7
Patient122	1	0	1	53	11	100	2	0	0	0	1	1	1	0	0	0	0	1	0	0	0	0	0	0	0	1	0	0	0	0	5.3	159	19.5	2.1	2.7
Patient123	1	0	1	64	7	100	2	0	1	1	1	0	1	0	0	0	0	0	0	0	0	0	0	0	0	0	0	0	0	0	4.7	154	1.7	2.2	1.9
Patient124	1	0	1	47	6	75	3	0	0	1	1	1	0	0	0	0	0	1	0	0	0	0	0	0	0	1	0	0	0	0	6	121	4.9	1.9	3.3
Patient125	1	0	1	36	4	100	0.4	0	0	1	1	0	1	0	0	0	0	0	0	0	0	0	0	0	0	1	0	0	0	0	6.4	155	1.2	2.4	3.5
Patient126	1	0	1	32	3	100	2	1	0	0	1	1	0	0	0	0	0	0	0	0	0	0	0	0	0	1	0	0	0	0	5.4	150	14.7	1.6	3.3
Patient127	1	0	1	66	7	75	1	0	0	0	1	1	1	0	0	0	0	0	0	0	0	0	0	0	0	1	0	0	0	0	4.8	135	0.2	1.2	3.1
Patient128	1	0	1	65	7	60	2	0	1	0	1	1	0	0	0	1	1	0	1	0	0	0	0	0	1	0	0	0	0	0	5.3	126	3.2	2.1	2.6
Patient129	1	0	1	70	5	60	2	1	0	0	1	1	0	0	0	0	0	0	0	0	0	0	0	0	1	0	0	0	1	0	6.8	146	6.8	1.5	4.9
Patient130	1	0	1	71	7	60	7	1	0	0	1	1	1	0	0	0	0	1	0	0	0	0	0	0	0	0	1	0	0	1	4.8	138	2.1	2.1	2.4
Patient131	1	0	1	84	11	60	0.3	1	0	0	1	1	0	0	0	0	0	0	0	0	1	0	0	1	1	0	1	0	1	1	9.5	123	2.9	2.3	6.1
Patient132	1	0	1	55	8	95	3	0	0	0	1	1	1	0	0	0	0	0	1	0	1	0	0	0	0	0	1	0	0	0	12.4	149	6.6	1.2	10.6
Patient133	1	0	1	74	15	65	2	0	0	0	1	1	0	0	0	0	1	0	0	0	0	0	0	0	1	0	1	0	0	0	7	176	1.9	1.7	4.8
Patient134	1	0	1	65	9	65	5	0	0	0	1	1	0	0	0	0	0	0	1	0	1	1	0	0	1	0	1	0	0	0	5.7	148	2.2	1.9	3.3
Patient135	1	0	1	74	12	65	2	0	0	0	1	1	1	0	0	0	0	1	0	0	0	0	1	0	1	1	1	1	1	0	6.5	145	1.6	1.1	4.9
Patient136	1	0	0	48	5	100	2	0	0	0	1	1	1	0	0	0	0	0	0	0	0	0	0	0	0	0	0	0	0	0	4.9	116	0.8	1.6	2.9
Patient137	1	0	0	43	4	100	2	0	0	0	1	1	1	0	0	0	0	0	0	0	0	0	0	0	0	0	0	0	0	0	8.3	123	2	1.9	5.8
Patient138	1	0	0	72	9	65	0.2	0	0	0	1	0	0	0	0	0	0	1	0	0	0	0	0	0	0	0	0	0	1	0	8.5	122	2.9	1.3	6.6
Patient139	1	0	0	73	8	85	3	1	0	0	1	1	1	0	0	0	0	1	0	0	0	0	1	0	0	0	1	0	0	1	4.6	125	2.3	1.7	2.6
Patient140	1	0	0	79	13	75	4	0	0	0	1	1	1	0	0	0	0	0	0	0	0	0	0	1	1	0	1	0	1	0	4.8	128	3.8	1.5	3
Patient141	1	1	1	63	11	90	0.5	0	0	0	1	1	1	1	1	0	1	1	0	1	0	0	1	0	1	1	0	0	0	1	4.4	136	1.5	1.1	3
Patient142	1	1	1	71	9	80	3	0	1	1	1	1	0	0	0	0	1	0	0	1	0	0	0	0	0	1	0	0	0	1	5.7	136	2.9	2	3.3
Patient143	1	1	0	69	10	30	20	1	0	0	1	1	1	1	0	0	1	1	0	1	1	1	1	1	0	1	1	1	1	1	4.3	136	3.3	1.4	2.4
Patient144	1	1	1	81	9	64	3.9	0	0	0	1	1	1	0	0	0	0	1	0	0	0	0	0	0	0	1	0	0	0	1	4	136.7	6.7	0.8	2.9
Patient145	1	1	1	67	6	47	1.3	0	0	0	1	1	1	0	0	0	0	1	1	0	0	0	0	0	0	0	1	0	0	0	5.8	149.4	1.7	2.1	3.2
Patient146	1	1	1	67	8	92	2.2	1	0	0	1	1	1	0	0	0	0	0	0	1	0	0	0	0	1	1	0	0	0	1	4.7	134.5	2.3	1.2	3
Patient147	1	1	1	58	11	83	0.9	0	0	0	1	1	1	0	0	0	0	1	0	0	0	0	0	0	0	0	0	0	0	1	5.2	156.6	2.9	1.8	2.9
Patient148	1	1	1	77	5	82	4.6	1	0	0	1	1	1	1	0	0	0	0	0	1	0	0	0	0	1	1	1	0	1	1	4.6	133.7	5	1.2	2.9
Patient149	1	1	0	79	15	50	11.4	1	0	0	1	1	1	1	0	0	0	1	0	0	0	0	1	1	0	1	1	0	1	1	4.7	22.6	11.7	0.6	3.7
Patient150	1	1	1	71	11	53	3.8	1	0	0	1	1	1	1	0	1	0	1	0	0	0	0	0	0	0	0	1	0	1	1	6.3	122.1	91	1.6	3.9
Patient151	1	1	1	78	10	54	4.8	1	0	0	1	1	1	1	0	1	1	0	0	1	0	0	0	0	1	1	1	0	1	1	13.4	122.7	121.5	0.9	11.6
Patient152	1	1	1	77	4	62	6.5	1	0	0	1	1	1	1	0	1	1	0	0	1	0	0	0	0	1	1	1	0	1	1	14.6	131.2	111.6	1	12.6
Patient153	1	1	1	77	11	54	6.1	0	0	0	1	1	1	1	0	1	0	0	0	1	1	0	0	0	1	1	1	0	1	1	5.9	136.3	14.5	1	4.5
Patient154	1	1	1	70	6	58	15.8	1	0	0	1	1	1	1	0	1	0	0	0	1	1	0	0	0	1	1	1	0	1	1	7.1	127.5	6.3	2.3	4.2
Patient155	1	1	1	74	2	93	6.9	1	0	0	1	1	1	1	0	1	0	0	0	1	1	0	0	0	1	1	1	0	1	1	5.3	131	3.6	1.6	3.1
Patient156	1	1	0	65	10	64	1.4	1	0	0	1	1	1	1	0	0	0	0	0	0	0	0	0	1	0	1	1	0	1	1	9.9	99.4	2.9	2.1	6.6
Patient157	1	1	0	69	10	24	1.9	1	0	0	1	1	1	1	0	0	0	0	0	0	0	0	0	0	1	1	1	0	0	0	5.3	129.2	7.7	2	2.9
Patient158	1	1	1	72	8	40	14.8	1	0	0	1	1	1	1	0	1	1	0	0	1	1	1	0	0	0	1	1	1	1	1	8.1	134.6	44.9	1.2	6.2
Patient159	1	1	1	79	37	17	3.8	0	0	0	1	1	1	1	1	0	1	1	0	1	0	0	1	0	1	1	0	0	0	1	3.8	86.1	91.3	1.2	2.3
Patient160	1	1	1	67	8	61	0.8	0	0	0	1	1	0	0	1	0	1	1	1	0	0	0	0	0	0	0	0	0	0	0	8	139	1.1	1.7	5.1
