# Supplementary material for: Validation of an aspiration risk prediction model for Parkinson’s disease based on nomogram: a single-center study
Source: PeerJ. 2025 Dec 8;13:e20443. doi: 10.7717/peerj.20443 (PMC12697296; doi:10.7717/peerj.20443)
Supplement: Supplemental Information 2 [file peerj-13-20443-s002.csv]

Variable	Value	Label
Training	0	Training
Training	1	Testing
Aspiration	0	No
Aspiration	1	Yes
Gender	0	Female
Gender	1	Male
NutriSt	0	No Emaciation
NutriSt	1	Emaciation
AlcoHist	0	No
AlcoHist	1	Yes
SmokeHist	0	No
SmokeHist	1	Yes
MariSt	0	Unmarried
MariSt	1	Married
BradyK	0	No
BradyK	1	Yes
Tremor	0	No
Tremor	1	Yes
DiseSev	0	Hoehn-Yahr ¡Ü 3
DiseSev	1	Hoehn-Yahr ¡Ý 4
Salivation	0	No
Salivation	1	Yes
CoughRef	0	No
CoughRef	1	Yes
SpeechInd	0	No
SpeechInd	1	Yes
CogImp	0	No
CogImp	1	Yes
DeprSt	0	No
DeprSt	1	Yes
ChokCghHist	0	No
ChokCghHist	1	Yes
AppetLoss	0	No
AppetLoss	1	Yes
WeightLoss	0	No
WeightLoss	1	Yes
MemDecl	0	No
MemDecl	1	Yes
PulmDis	0	No
PulmDis	1	Yes
CardCerebDis	0	No
CardCerebDis	1	Yes
FaceExpr	0	No
FaceExpr	1	Yes
ConstHist	0	No
ConstHist	1	Yes
Pain	0	No
Pain	1	Yes
NRSScale	0	NRS2002 < 2
NRSScale	1	NRS2002 ¡Ý 2
WaterSwaT	0	Normal
WaterSwaT	1	Abnormal
